# Supplementary material for: In Vitro Antioxidant and Prooxidant Activities of Red Raspberry (Rubus idaeus L.) Stem Extracts
Source: Molecules. 2022 Jun 24;27(13):4073. doi: 10.3390/molecules27134073 (PMC9268408; doi:10.3390/molecules27134073)
Supplement: Supplementary file 1 [file molecules-27-04073-s001.zip]

Archive with 1 entries (1 files):
- molecules-1754282-supplementary.pdf
